# Supplementary material for: Diplodiscus latifii (Malvaceae-Brownlowioideae), a new species from Sabah, Malaysia
Source: PhytoKeys. 2020 Oct 2;161:99–106. doi: 10.3897/phytokeys.161.55781 (PMC7547048; doi:10.3897/phytokeys.161.55781)
Supplement: XML Treatment for Diplodiscus latifii [file phytokeys.161.55781-treatment1.xml]

<!DOCTYPE tp:taxon-treatment
  PUBLIC "-//TaxonX//DTD Taxonomic Treatment Publishing DTD v0 20100105//EN" "tax-treatment-NSO.dtd">
<tp:taxon-treatment xmlns:tp="http://www.plazi.org/taxpub"><tp:treatment-meta><kwd-group><label>Taxon classification</label><kwd><named-content xmlns:xlink="http://www.w3.org/1999/xlink" content-type="kingdom">Plantae</named-content></kwd><kwd><named-content xmlns:xlink="http://www.w3.org/1999/xlink" content-type="order">Malvales</named-content></kwd><kwd><named-content xmlns:xlink="http://www.w3.org/1999/xlink" content-type="family">Malvaceae</named-content></kwd></kwd-group><mixed-citation publication-type="journal"><person-group><name><surname>Chung</surname><given-names>Richard Cheng Kong</given-names></name><name><surname>Soepadmo</surname><given-names>Engkik</given-names></name></person-group><article-title><italic><tp:taxon-name><tp:taxon-name-part taxon-name-part-type="genus" reg="Diplodiscus">Diplodiscus</tp:taxon-name-part> <tp:taxon-name-part taxon-name-part-type="species" reg="latifii">latifii</tp:taxon-name-part></tp:taxon-name></italic> (<tp:taxon-name><tp:taxon-name-part taxon-name-part-type="family">Malvaceae</tp:taxon-name-part></tp:taxon-name>-<tp:taxon-name><tp:taxon-name-part taxon-name-part-type="subfamily">Brownlowioideae</tp:taxon-name-part></tp:taxon-name>), a new species from Sabah, Malaysia</article-title><source>PhytoKeys</source><day>02</day><month>10</month><year>2020</year><volume>161</volume><fpage>99</fpage><lpage>106</lpage><pub-id pub-id-type="doi">10.3897/phytokeys.161.55781</pub-id></mixed-citation></tp:treatment-meta><tp:nomenclature><tp:taxon-name><object-id xmlns:xlink="http://www.w3.org/1999/xlink" content-type="arpha" xlink:type="simple">6BD2214B-9777-5B23-9F8D-DDCC16244251</object-id>
            <tp:taxon-name-part taxon-name-part-type="genus" reg="Diplodiscus">Diplodiscus</tp:taxon-name-part>
            <tp:taxon-name-part taxon-name-part-type="species" reg="latifii">latifii</tp:taxon-name-part>
            <object-id xmlns:xlink="http://www.w3.org/1999/xlink" content-type="ipni" xlink:type="simple">urn:lsid:ipni.org:names:</object-id>
          </tp:taxon-name><tp:taxon-authority>R.C.K.Chung</tp:taxon-authority><tp:taxon-status xmlns:xlink="http://www.w3.org/1999/xlink" xlink:type="simple">sp. nov.</tp:taxon-status><xref ref-type="fig" rid="F1">Figures 1</xref><xref ref-type="fig" rid="F2">, 2A–C</xref></tp:nomenclature><tp:treatment-sec sec-type="diagnosis" id="SECID0EYIAC"><title>Diagnosis.</title><p><italic><tp:taxon-name><tp:taxon-name-part taxon-name-part-type="genus" reg="Diplodiscus">Diplodiscus</tp:taxon-name-part> <tp:taxon-name-part taxon-name-part-type="species" reg="latifii">latifii</tp:taxon-name-part></tp:taxon-name></italic> is closely related to <italic><tp:taxon-name><tp:taxon-name-part taxon-name-part-type="genus" reg="Diplodiscus">D.</tp:taxon-name-part> <tp:taxon-name-part taxon-name-part-type="species" reg="longifolius">longifolius</tp:taxon-name-part></tp:taxon-name></italic> in leaf margin, midrib, inflorescence position, flower number, calyx shape, androgynophore length and shape and fruit indumentum. However, the former differs from the latter by its dark brown to black twigs (vs. grey to light brown), elliptic to broadly elliptic leaves (vs. narrowly elliptic or obovate), densely covered in brown dentate-lepidote scales with scattered dark brown subentire-lepidote scales below (vs. densely covered in light brown stellate-lepidote scales), coriaceous leaf texture (vs. chartaceous), acute apex (vs. acuminate), densely dentate-lepidote scaled petioles (vs. densely light brown stellate-lepidote scaled or glabrescent), ellipsoid flower buds, 3.5–4 mm in diameter (vs. spheroid, 2–3 mm in diameter), ca. 2.5 mm width of petals (vs. ca. 4.5 mm width), ellipsoid ovary (vs. oblate) and ellipsoid fruits to 7 mm in diameter (vs. broadly ellipsoid and more than 10 mm in diameter). The main morphological differences between these two species are shown in Table <xref ref-type="table" rid="T1">1</xref>.</p><fig id="F1" position="float" orientation="portrait"><object-id xmlns:xlink="http://www.w3.org/1999/xlink" content-type="doi" xlink:type="simple">10.3897/phytokeys.161.55781.figure1</object-id><object-id xmlns:xlink="http://www.w3.org/1999/xlink" content-type="arpha" xlink:type="simple">5FAB03F5-3934-528C-8155-74B8741E0CD6</object-id><label>Figure 1.</label><caption><p><italic><tp:taxon-name><tp:taxon-name-part taxon-name-part-type="genus" reg="Diplodiscus">Diplodiscus</tp:taxon-name-part> <tp:taxon-name-part taxon-name-part-type="species" reg="latifii">latifii</tp:taxon-name-part></tp:taxon-name></italic><bold>A</bold> fruiting leafy twigs <bold>B</bold> leaf lower surface densely covered in dentate-lepidote scales with scattered subentire-lepidote scales <bold>C</bold> inflorescence <bold>D</bold> mature flower bud <bold>E</bold> longitudinal-section of flower <bold>F</bold> opened flower with parts of the calyx and two petals removed <bold>G</bold> flower with the calyx, petals and stamens removed <bold>H</bold> flower showing androgynophore and pistil <bold>I</bold> petals, abaxial view (right) and adaxial view (left) <bold>J</bold> stamens, lateral view (right) and slightly to top view (left) <bold>K</bold> staminodes, abaxial view (right) and adaxial view (left) <bold>L</bold> fruit with ridges and stellate trichomes <bold>M</bold> longitudinal-section of fruit <bold>N</bold> cross-section of fruit with one developed and four aborted seeds <bold>O</bold> cross-section at the centre of ovary <bold>P</bold> stellate trichome on the ovary surface. All drawn from the type. Drawn by Joseph Pao.</p></caption><graphic xmlns:xlink="http://www.w3.org/1999/xlink" xlink:href="phytokeys-161-099-g001.jpg" position="float" orientation="portrait" xlink:type="simple" id="oo_456779.jpg"><uri content-type="original_file" xlink:type="simple">https://binary.pensoft.net/fig/456779</uri></graphic></fig></tp:treatment-sec><tp:treatment-sec sec-type="material" id="SECID0EQLAC"><title>Type.</title><p>Borneo, Sabah, Lahad Datu, Silam, Mile 14, 11 January 1966, <italic>Ahmad Talip SAN 52945</italic> (holotype: SAN!; isotypes: K (sheet 1)!, K (sheet 2)!).</p></tp:treatment-sec><tp:treatment-sec sec-type="description" id="SECID0EYLAC"><title>Description.</title><p>Small tree ca. 10 m tall, to 9 cm in diameter. <bold><italic>Bark</italic></bold> smooth, whitish; inner bark orange. <bold><italic>Twigs</italic></bold> rounded, 6–10 mm in diameter, glabrous and smooth, dark brown to black when dried. <bold><italic>Stipules</italic></bold> caducous. <bold><italic>Leaves</italic></bold> alternate, yellow brown with scattered tiny black dots below, coriaceous, densely covered in brown dentate-lepidote scales with scattered dark brown subentire-lepidote scales below, glabrous above; blades elliptic to broadly elliptic, (12.5–)15.5–20(–22) × (5.5–)8.5–10.5(–13) cm, base oblique, subcordate, margin entire, apex acute; midrib rounded, prominent below, raised above, glabrescent to glabrous below, glabrous above; lateral veins 8–10 pairs, prominent on both sides, looping near margin forming conspicuous intramarginal veins, basal pair of veins prominent on both sides, ascending to ¼ of the blade length; tertiary veins reticulate, prominent on both sides; petioles stout, transversally cracked, 7–14 mm long, 2–4 mm thick, densely covered in brown dentate-lepidote scales. <bold><italic>Inflorescences</italic></bold> terminal and axillary, panicles of 3–4(–5)-flowered cyme-like units, 15–23 cm long, 0.3–0.5 cm wide, lax, peduncles and rachis pale yellowish-brown, rounded, densely covered in stellate- and dentate-lepidote scales; bracts and bracteoles caducous, rarely persistent. <bold><italic>Flowers</italic></bold> bisexual, actinomorphic, pedicellate; buds ellipsoid or rarely spheroid, 4–5 × 3.5–4 mm, densely covered in stellate- and dentate-lepidote scales; pedicels 2–4(–5) × 1–2 mm, densely covered in stellate- and dentate-lepidote scales. Calyx bell-shaped, pale yellowish-brown; ca. 6 mm long; lobes 5, triangular, valvate, erect, 2–3 mm long, apex acute, densely covered in stellate- and dentate-lepidote scales abaxially, glabrous adaxially. Petals 5, white, spathulate, ca. 9 × 2.5 mm, base gradually tapering, apex emarginate, glabrous on both sides. Androgynophore short, cylindrical, ca. 1 mm long, glabrous. Staminodes 5, lanceolate, ca. 4 × 0.8 mm, shorter than filaments of fertile stamens, glabrous. Fertile stamens numerous; filaments arranged in 5 obscure phalanges, slightly connate at base, ca. 5 mm long, glabrous; anthers 0.6–0.8 mm in diameter. Ovary ellipsoid, ribbed, ca. 4 × 2.5 mm, densely stellate hairy, carpels 5, united, each carpel with 2 ovules; style 1, ca. 4.5 mm long, glabrous; stigma punctiform. <bold><italic>Infructescences</italic></bold> to 15 cm long, densely covered in stellate- and dentate-lepidote scales. <bold><italic>Fruits</italic></bold> ellipsoid, ribbed, 6–10 × 4–7 mm, densely stellate hairy; stalk ca. 2 mm long, ca. 1.5 mm thick, sparsely covered in stellate- and dentate-lepidote scales; pericarp ca. 1.5 mm thick. <bold><italic>Seed</italic></bold> 1(–2).</p><fig id="F2" position="float" orientation="portrait"><object-id xmlns:xlink="http://www.w3.org/1999/xlink" content-type="doi" xlink:type="simple">10.3897/phytokeys.161.55781.figure2</object-id><object-id xmlns:xlink="http://www.w3.org/1999/xlink" content-type="arpha" xlink:type="simple">6ABF55A9-FAA8-5417-A756-C04FF87FA495</object-id><label>Figure 2.</label><caption><p><italic><tp:taxon-name><tp:taxon-name-part taxon-name-part-type="genus" reg="Diplodiscus">Diplodiscus</tp:taxon-name-part> <tp:taxon-name-part taxon-name-part-type="species" reg="latifii">latifii</tp:taxon-name-part></tp:taxon-name></italic> (<bold>A–C</bold>) and <italic><tp:taxon-name><tp:taxon-name-part taxon-name-part-type="genus" reg="Diplodiscus">D.</tp:taxon-name-part> <tp:taxon-name-part taxon-name-part-type="species" reg="longifolius">longifolius</tp:taxon-name-part></tp:taxon-name></italic> (<bold>D–F</bold>) <bold>A</bold> lower surface of leaves with scattered prominent black dots and densely small pale brown scales observed under low magnification <bold>B</bold> lower surface of leaves densely covered by brown dentate-lepidote scales with scattered dark brown subentire-lepidote scales <bold>C</bold> petiole densely covered by brown dentate-lepidote scales <bold>D</bold> lower surface of leaves densely covered by light brown stellate-lepidote scales observed under low magnification <bold>E</bold> leaves densely covered by light brown stellate-lepidote scales <bold>F</bold> petiole densely covered by light brown stellate-lepidote scales.</p></caption><graphic xmlns:xlink="http://www.w3.org/1999/xlink" xlink:href="phytokeys-161-099-g002.jpg" position="float" orientation="portrait" xlink:type="simple" id="oo_456780.jpg"><uri content-type="original_file" xlink:type="simple">https://binary.pensoft.net/fig/456780</uri></graphic></fig></tp:treatment-sec><tp:treatment-sec sec-type="distribution" id="SECID0EROAC"><title>Distribution.</title><p>This species is endemic to Sabah, known from Silam, Lahad Datu.</p></tp:treatment-sec><tp:treatment-sec sec-type="ecology" id="SECID0EWOAC"><title>Ecology.</title><p>Lowland mixed dipterocarp forest, yellowish soils, near stony stream at about 180 m elevation.</p></tp:treatment-sec><tp:treatment-sec sec-type="Vernacular names" id="SECID0E2OAC"><title>Vernacular names.</title><p>Pinggau-pinggau, takalis.</p></tp:treatment-sec><tp:treatment-sec sec-type="etymology" id="SECID0EAPAC"><title>Etymology.</title><p>This species is named after the current Director-General of the Forest Research Institute Malaysia, Datuk Dr Abd. Latif bin Mohmod, for his strong support in conservation of karst limestone hills and plant diversity in Malaysia. He is the first and only forestry scientist ever honoured with a Malaysian National Young Scientist Award in 1993, two national science awards and six Malaysia Book of Records recognition awards.</p></tp:treatment-sec><tp:treatment-sec sec-type="discussion" id="SECID0EFPAC"><title>Discussion.</title><p><italic><tp:taxon-name><tp:taxon-name-part taxon-name-part-type="genus" reg="Diplodiscus">Diplodiscus</tp:taxon-name-part> <tp:taxon-name-part taxon-name-part-type="species" reg="latifii">latifii</tp:taxon-name-part></tp:taxon-name></italic> is an endemic, rare tree. It is known only from one collection from Silam, Lahad Datu, Sabah. The newly-described species is morphologically most similar to <italic><tp:taxon-name><tp:taxon-name-part taxon-name-part-type="genus" reg="Diplodiscus">D.</tp:taxon-name-part> <tp:taxon-name-part taxon-name-part-type="species" reg="longifolius">longifolius</tp:taxon-name-part></tp:taxon-name></italic> in having an entire leaf margin, rounded midrib, terminal and axillary inflorescences with 3–4(–5)-flowered cyme-like units, bell-shaped calyx, short cylindrical androgynophore and densely stellate-lepidote ribbed fruits. However, <italic><tp:taxon-name><tp:taxon-name-part taxon-name-part-type="genus" reg="Diplodiscus">D.</tp:taxon-name-part> <tp:taxon-name-part taxon-name-part-type="species" reg="latifii">latifii</tp:taxon-name-part></tp:taxon-name></italic> can be easily distinguished from <italic><tp:taxon-name><tp:taxon-name-part taxon-name-part-type="genus" reg="Diplodiscus">D.</tp:taxon-name-part> <tp:taxon-name-part taxon-name-part-type="species" reg="longifolius">longifolius</tp:taxon-name-part></tp:taxon-name></italic> by the morphological characters in Table <xref ref-type="table" rid="T1">1</xref>.</p><table-wrap id="T1" position="float" orientation="portrait"><label>Table 1.</label><caption><p>Comparison of diagnostic characters between <italic><tp:taxon-name><tp:taxon-name-part taxon-name-part-type="genus" reg="Diplodiscus">Diplodiscus</tp:taxon-name-part> <tp:taxon-name-part taxon-name-part-type="species" reg="latifii">latifii</tp:taxon-name-part></tp:taxon-name></italic> and <italic><tp:taxon-name><tp:taxon-name-part taxon-name-part-type="genus" reg="Diplodiscus">D.</tp:taxon-name-part> <tp:taxon-name-part taxon-name-part-type="species" reg="longifolius">longifolius</tp:taxon-name-part></tp:taxon-name></italic>.</p></caption><table id="TID0E3MAE" rules="all"><tbody><tr><th rowspan="1" colspan="1">Character</th><th rowspan="1" colspan="1">
                    <italic><tp:taxon-name><tp:taxon-name-part taxon-name-part-type="genus" reg="Diplodiscus">D.</tp:taxon-name-part> <tp:taxon-name-part taxon-name-part-type="species" reg="latifii">latifii</tp:taxon-name-part></tp:taxon-name></italic>
                  </th><th rowspan="1" colspan="1"><italic><tp:taxon-name><tp:taxon-name-part taxon-name-part-type="genus" reg="Diplodiscus">D.</tp:taxon-name-part> <tp:taxon-name-part taxon-name-part-type="species" reg="longifolius">longifolius</tp:taxon-name-part></tp:taxon-name></italic>*</th></tr><tr><td rowspan="1" colspan="1">Twig colour</td><td rowspan="1" colspan="1">Dark brown to black</td><td rowspan="1" colspan="1">Grey to light brown</td></tr><tr><td rowspan="1" colspan="3">Leaf</td></tr><tr><td rowspan="1" colspan="1">Shape</td><td rowspan="1" colspan="1">Elliptic to broadly elliptic</td><td rowspan="1" colspan="1">Narrowly elliptic or obovate</td></tr><tr><td rowspan="1" colspan="1">Texture</td><td rowspan="1" colspan="1">Coriaceous</td><td rowspan="1" colspan="1">Chartaceous</td></tr><tr><td rowspan="1" colspan="1">Indumentum below</td><td rowspan="1" colspan="1">densely covered in brown dentate-lepidote scales with scattered dark brown subentire-lepidote scales (Fig. <xref ref-type="fig" rid="F2">2A, B</xref>)</td><td rowspan="1" colspan="1">densely covered in light brown stellate-lepidote scales (Fig. <xref ref-type="fig" rid="F2">2D, E</xref>)</td></tr><tr><td rowspan="1" colspan="1">Base</td><td rowspan="1" colspan="1">Subcordate</td><td rowspan="1" colspan="1">Cordate</td></tr><tr><td rowspan="1" colspan="1">Apex</td><td rowspan="1" colspan="1">Acute</td><td rowspan="1" colspan="1">Acuminate</td></tr><tr><td rowspan="1" colspan="1">Lateral veins</td><td rowspan="1" colspan="1">Prominent on both surfaces</td><td rowspan="1" colspan="1">Prominulous on both surfaces</td></tr><tr><td rowspan="1" colspan="1">Tertiary veins</td><td rowspan="1" colspan="1">Prominent on both surfaces</td><td rowspan="1" colspan="1">Faint on both surfaces</td></tr><tr><td rowspan="1" colspan="1">Petiole indumentum</td><td rowspan="1" colspan="1">densely brown dentate-lepidote scales (Fig. <xref ref-type="fig" rid="F2">2C</xref>)</td><td rowspan="1" colspan="1">densely light brown stellate-lepidote to glabrescent (Fig. <xref ref-type="fig" rid="F2">2F</xref>)</td></tr><tr><td rowspan="1" colspan="3">Flower bud</td></tr><tr><td rowspan="1" colspan="1">Shape</td><td rowspan="1" colspan="1">Ellipsoid</td><td rowspan="1" colspan="1">Spheroid</td></tr><tr><td rowspan="1" colspan="1">Size (mm)</td><td rowspan="1" colspan="1">4–5 × 3.5–4</td><td rowspan="1" colspan="1">2–3(–5) × 2–3</td></tr><tr><td rowspan="1" colspan="1">Petal width (mm)</td><td rowspan="1" colspan="1">ca. 2.5</td><td rowspan="1" colspan="1">ca. 4.5</td></tr><tr><td rowspan="1" colspan="1">Ovary shape</td><td rowspan="1" colspan="1">Ellipsoid</td><td rowspan="1" colspan="1">Oblate</td></tr><tr><td rowspan="1" colspan="3">Fruit</td></tr><tr><td rowspan="1" colspan="1">Shape</td><td rowspan="1" colspan="1">Ellipsoid</td><td rowspan="1" colspan="1">Broadly ellipsoid</td></tr><tr><td rowspan="1" colspan="1">Size (mm)</td><td rowspan="1" colspan="1">6–10 × 4–7</td><td rowspan="1" colspan="1">12–20 × 10–15</td></tr></tbody></table><table-wrap-foot><fn><p>             *Specimens examined: BORNEO. Sabah: Tawau – 
            <italic>A.D.E. Elmer 21312</italic> (isotypes: BISH!, BO!, BM!, CAS!, CM!, HBG!, K!, L!, M!, MO!, SING!, UC!), Tanjung FR – 
            <italic>W.J. Pereira SAN 43717</italic> (SAN!); Lahad Datu: 
            <italic>J. Bousi SAN 119318</italic> (SAN!), Silam – 
            <italic>A. Agam SAN 37171</italic> (K!, SAN!), 
            <italic>H.T. Sinanggul SAN 57445</italic> (A!, SAN!), 
            <italic>R.P. Binideh SAN 55173</italic> (K!, SAN!), Bakapit – 
            <italic>Heya &amp; U. Juali SAN 61675</italic> (K!, SAN!, L!), Pulau Sakar – 
            <italic>M. Chai SAN 26663</italic> (K!, SAN!, L!), 
            <italic>G. Aban SAN 54818</italic> (SAN!). Sarawak: Kuching – 
            <italic>J.D. Mamit S 32622</italic> (L!, SAR!).</p></fn></table-wrap-foot></table-wrap><p>Morphologically, <italic><tp:taxon-name><tp:taxon-name-part taxon-name-part-type="genus" reg="Diplodiscus">Diplodiscus</tp:taxon-name-part> <tp:taxon-name-part taxon-name-part-type="species" reg="latifii">latifii</tp:taxon-name-part></tp:taxon-name></italic> is also closely allied to the other four species found in Malaysia (i.e. <italic><tp:taxon-name><tp:taxon-name-part taxon-name-part-type="genus" reg="Diplodiscus">D.</tp:taxon-name-part> <tp:taxon-name-part taxon-name-part-type="species" reg="hookerianus">hookerianus</tp:taxon-name-part></tp:taxon-name></italic>, <italic><tp:taxon-name><tp:taxon-name-part taxon-name-part-type="genus" reg="Diplodiscus">D.</tp:taxon-name-part> <tp:taxon-name-part taxon-name-part-type="species" reg="microlepis">microlepis</tp:taxon-name-part></tp:taxon-name></italic>, <italic><tp:taxon-name><tp:taxon-name-part taxon-name-part-type="genus" reg="Diplodiscus">D.</tp:taxon-name-part> <tp:taxon-name-part taxon-name-part-type="species" reg="parviflorus">parviflorus</tp:taxon-name-part></tp:taxon-name></italic> and <italic><tp:taxon-name><tp:taxon-name-part taxon-name-part-type="genus" reg="Diplodiscus">D.</tp:taxon-name-part> <tp:taxon-name-part taxon-name-part-type="species" reg="scortechinii">scortechinii</tp:taxon-name-part></tp:taxon-name></italic>) in having asymmetrical leaf bases, entire leaf margin, short petioles, lax panicles and united carpels. Nevertheless, this new species can be distinguished from these four species by its dark brown to black twigs, densely covered in brown dentate-lepidote scales with scattered dark brown subentire-lepidote scales below its elliptic to broadly elliptic leaves, prominent lateral and tertiary veins on both surfaces, basal pair of lateral veins ascending to ¼ of the blade length, larger flower buds greater than 2 mm in diameter, ellipsoid ovary and ribbed ellipsoid fruits. With the addition of this new species, there are now six species of <italic><tp:taxon-name><tp:taxon-name-part taxon-name-part-type="genus" reg="Diplodiscus">Diplodiscus</tp:taxon-name-part></tp:taxon-name></italic> in Malaysia and a key to these species is provided below:</p></tp:treatment-sec></tp:taxon-treatment>
